# Supplementary material for: No effect of 10-week training in click-based echolocation on auditory localization in people who are blind
Source: Exp Brain Res. 2021 Oct 5;239(12):3625–33. doi: 10.1007/s00221-021-06230-5 (PMC8599323; doi:10.1007/s00221-021-06230-5)
Supplement: Supplementary file 1 — Supplementary Material S1. Excel table containing data from all participants in all tasks and measurements. Each row contains data for one participant. Column headings indicate which data are shown. Columns A-C show participant information, columns D-C show data from the current experiment, and columns L-GH show echolocation training data. Details of the echolocation training and training results are described in Norman et al (2021) (XLSX 25 kb) [file 221_2021_6230_MOESM1_ESM.xlsx]

## Sheet: all_behav_data
group	sex	age	Bisection_pre_thresh	Bisection_post_thresh	bisection_pre_pse	bisection_post_pse	MAA_pre_thresh	MAA_post_thresh	MAA_pre_pse	MAA_post_pse	dist_ori1	dist_ori2	dist_ori3	dist_ori4	dist_ori5	dist_ori6	dist_ori7	dist_ori8	dist_ori9	dist_ori10	dist_ori11	dist_ori12	dist_ori13	dist_ori14	dist_ori15	dist_ori16	dist_ori17	dist_ori18	dist_ori19	dist_ori20	acc_ori1	acc_ori2	acc_ori3	acc_ori4	acc_ori5	acc_ori6	acc_ori7	acc_ori8	acc_ori9	acc_ori10	acc_ori11	acc_ori12	acc_ori13	acc_ori14	acc_ori15	acc_ori16	acc_ori17	acc_ori18	acc_ori19
blind	F	60	18.75	16	0.03	6	17.38	25.87	5.25	7.44	33	33	33	33	66	66	99	99	99	99	99	99	99	132	132	132	132	132	132	132	0.416667	0.875	1	1	1	1	0.833333	0.833333	0.833333	0.791667	0.708333	0.916667	0.958333	0.625	0.666667	0.791667	0.833333	0.916667	0.791667
blind	M	54	10.08	10.83	-4.11	-1.1	11.44	11.72	9.77	7.98	33	33	33	33	33	33	33	33	33	33	33	33	33	33	33	33	33	33	33	66	0.375	0.333333	0.333333	0.25	0.583333	0.583333	0.833333	0.833333	0.5	0.625	0.875	0.875	0.875	0.875	0.833333	0.958333	0.875	0.958333	0.958333
blind	M	39	31.81	30.18	-11.11	-8.15	12.59	10.17	5.17	4.57	33	33	33	33	33	33	33	33	33	33	33	33	66	66	66	66	66	66	66	66	0.375	0.541667	0.583333	0.541667	0.75	0.75	0.75	0.625	0.875	0.875	0.916667	0.916667	0.833333	0.625	0.708333	0.583333	0.541667	0.791667	0.625
blind	M	46	12.22	2.74	-3.22	-4.58	13.37	11.63	11.37	6.74	33	33	33	33	33	33	33	33	33	33	33	33	33	33	66	66	66	66	66	66	0.375	0.666667	0.583333	0.666667	0.625	0.75	0.875	0.791667	0.833333	0.833333	0.958333	0.875	1	0.916667	0.875	0.833333	0.958333	0.875	0.958333
blind	F	36	7.94	7.79	-3.28	-5.28	9.59	11.4	7.1	5.91	33	33	33	33	33	33	33	33	33	33	33	33	33	33	33	33	33	33	33	33	0.333333	0.25	0.375	0.375	0.541667	0.708333	0.5	0.541667	0.541667	0.708333	0.583333	0.5	0.583333	0.708333	0.75	0.541667	0.541667	0.708333	0.75
blind	M	37	20.02	30.11	-3.55	-12.66	19.09	33.8	6.56	4.19	33	33	33	33	33	33	33	33	33	33	33	33	33	33	33	33	33	33	33	33	0.0833333	0.25	0.25	0.333333	0.291667	0.208333	0.291667	0.458333	0.333333	0.375	0.208333	0.208333	0.25	0.25	0.125	0.25	0.5	0.25	0.0833333
blind	M	48	6.14	5.16	-4.03	-3.89	8.68	7.45	3.28	2.43	33	33	33	33	33	33	33	33	33	33	33	33	33	33	33	33	33	33	33	33	0.583333	0.291667	0.458333	0.208333	0.166667	0.166667	0.416667	0.291667	0.291667	0.333333	0.458333	0.375	0.5	0.5	0.5	0.458333	0.75	0.5	0.291667
blind	F	72	9.97	7.8	-3.39	-1.82	20.79	25.11	10.8	1.58	33	33	33	33	33	33	33	33	33	33	33	33	33	33	33	33	33	33	33	33	0.3125	0.5	0.1875	0.5	0.291667	0.208333	0.1875	0.5	0.3125	0.25	0.3125	0.1875	0.375	0.5	0.375	0.375	0.25	0.1875	0.25
blind	F	79	29.04	18.66	2.03	-7.09	12.11	7.4	8.08	3.42	33	33	33	33	33	33	33	33	33	33	33	33	33	33	33	33	33	33	33	33	0.3125	0.5625	0.1875	0.25	0.541667	0.125	0.416667	0.458333	0.3125	0.3125	0.5625	0.5625	0.4375	0.3125	0.4375	0.5	0.3125	0.25	0.25
blind	F	44	6.44	4.59	-2.15	-2.43	10.3	11.86	1.2	6.71	33	33	33	33	33	33	33	33	33	33	66	66	66	66	66	99	99	99	99	99	0.541667	0.5	0.625	0.875	0.833333	0.875	0.75	0.833333	0.958333	1	0.708333	0.958333	0.75	0.958333	0.916667	0.75	0.875	0.875	0.791667
blind	F	27	8.63	7.73	0.83	-1.4	9.93	7.93	5.89	6.41	33	33	33	33	33	33	33	33	33	33	33	33	33	33	33	33	33	33	33	33	0.291667	0.166667	0.125	0.458333	0.333333	0.333333	0.25	0.25	0.291667	0.5625	0.625	0.5	0.4375	0.5625	0.375	0.625	0.5	0.4375	0.5
blind	M	38	9.34	11.26	-4.3	-11.62	14.88	15.16	12.87	8.81	33	33	33	33	33	33	33	33	33	33	33	33	33	33	33	33	33	33	33	33	0.333333	0.5	0.166667	0.208333	0.3125	0.3125	0.3125	0.125	0.375	0.0625	0.0625	0.3125	0.125	0.25	0.4375	0.75	0.8125	0.625	0.5
[truncated: 140 more columns]
